# Supplementary material for: LC-MS Based Phytochemical Profiling towards the Identification of Antioxidant Markers in Some Endemic Aloe Species from Mascarene Islands
Source: Antioxidants (Basel). 2022 Dec 26;12(1):50. doi: 10.3390/antiox12010050 (PMC9854647; doi:10.3390/antiox12010050)
Supplement: Supplementary file 1 [file antioxidants-12-00050-s001.zip]

Archive with 1 entries (1 files):
- antioxidants-2065220-supplementary.pdf
